# Supplementary material for: Dynamics of SARS-CoV-2 Antibody Responses up to 9 Months Post-Vaccination in Individuals with Previous SARS-CoV-2 Infection Receiving Inactivated Vaccines
Source: Viruses. 2023 Apr 4;15(4):917. doi: 10.3390/v15040917 (PMC10145073; doi:10.3390/v15040917)
Supplement: Supplementary file 1 [file viruses-15-00917-s001.zip]

Archive with 1 entries (1 files):
- viruses-2252277-supplementary.pdf
